# Supplementary material for: Genome-Wide Identification and Analysis of the Maize Serine Peptidase S8 Family Genes in Response to Drought at Seedling Stage
Source: Plants (Basel). 2023 Jan 12;12(2):369. doi: 10.3390/plants12020369 (PMC9865268; doi:10.3390/plants12020369)
Supplement: Supplementary file 1 [file plants-12-00369-s001.zip]

Archive with 2 entries (2 files):
- Supplementary Figures S1 and S2.pdf
- Supplementary Table S1.pdf
